# Supplementary material for: Detection, Detrimental Effects, and Transmission Pathways of the Pathogenic Bacterium Acaricomes phytoseiuli in Commercial Predatory Mites
Source: Microbiol Spectr. 2022 Nov 2;10(6):e02654-22. doi: 10.1128/spectrum.02654-22 (PMC9769712; doi:10.1128/spectrum.02654-22)
Supplement: Supplemental file 2 — Table S2. Download spectrum.02654-22-s0002.xlsx, XLSX file, 0.01 MB [file spectrum.02654-22-s0002.xlsx]

## Sheet: Sheet1
	Gene name	Function	VFDB_Annotation	PHI_Annotation
Gene_00011	copA	Copper homeostasis	(ctpV) metal cation transporter p-type ATPase, CtpV [Copper exporter (CVF658)] [Mycobacterium intracellulare ATCC 13950]	B7VKI8#PHI:5275#copA#212663#Vibrio_tasmaniensis#reduced_virulence
Gene_00027	copA	Copper homeostasis	(ctpV) metal cation transporter p-type ATPase, CtpV [Copper exporter (CVF658)] [Mycobacterium intracellulare ATCC 13950]	B7VKI8#PHI:5275#copA#212663#Vibrio_tasmaniensis#reduced_virulence
Gene_00044	StpC	Cysteine protease	(ddrA) DrrA [PDIM (phthiocerol dimycocerosate) and PGL (phenolic glycolipid) biosynthesis and transport (CVF288)] [Mycobacterium avium subsp. paratuberculosis K-10]	Q53763#PHI:6324#StpC#1280#Staphylococcus_aureus#unaffected_pathogenicity
Gene_00078	BbCypC	Cyclophilin	(lirB) Dot/Icm type IV secretion system effector LirB [Dot/Icm (SS047)] [Legionella pneumophila subsp. pneumophila str. Philadelphia 1]	F5B5Y4#PHI:6206#BbCypC#176275#Beauveria_bassiana#unaffected_pathogenicity
Gene_00090	stk	eukaryotic-type serine/threonine kinases	(pknG) serine/threonine protein kinase [Protein kinase G (CVF295)] [Mycobacterium tuberculosis RGTB327]	R9RJ65#PHI:4155#stk#1307#Streptococcus_suis#reduced_virulence
Gene_00091	stk	eukaryotic-type serine/threonine kinases	(pknG) serine/threonine protein kinase [Protein kinase G (CVF295)] [Mycobacterium tuberculosis RGTB327]	R9RJ65#PHI:4155#stk#1307#Streptococcus_suis#reduced_virulence
Gene_00257	dhbF	Siderophore Bacillibactin	(fadD13) fatty-acid--CoA ligase [MymA operon (CVF649)] [Mycobacterium sp. JDM601]	W2E906#PHI:3274#dhbF#1464#Paenibacillus_larvae#unaffected_pathogenicity
Gene_00267	argF	Ornithine carbamoyltransferase	(argK) phaseolotoxin-insensitive ornithine carbamoyltransferase [Phytotoxin phaseolotoxin (CVF546)] [Pseudomonas syringae pv. phaseolicola 1448A]	A0A0H2XHH2#PHI:2634#argF#1280#Staphylococcus_aureus#unaffected_pathogenicity
Gene_00299	T6SS2	Type VI secretion systems (T6SSs) effectors	(EC042_4530) putative type VI secretion protein [SCI-I (SS183)] [Escherichia coli O44:H18 042]	Q6TKU1#PHI:4559#T6SS2#562#Escherichia_coli#effector_(plant_avirulence_determinant)
Gene_00317	pabaA	Para-aminobenzoic acid synthetase	(mbtI) anthranilate synthase component I [Mycobactin (CVF315)] [Mycobacterium tuberculosis str. Haarlem/NITR202]	Q9Y7F1#PHI:178#pabaA#746128#Aspergillus_fumigatus#reduced_virulence
Gene_00361	CAT1	Catalase	(katA) protein KatA [Catalase (CVF760)] [Neisseria gonorrhoeae NCCP11945]	O13289#PHI:106#CAT1#5476#Candida_albicans#reduced_virulence
Gene_00394	degU	Orphan response regulator	(devR/dosR) two-component system response regulator [DevR/S (CVF334)] [Mycobacterium indicus pranii MTCC 9506]	Q6DL91#PHI:4690#degU#1639#Listeria_monocytogenes#reduced_virulence
Gene_00543	rpoS	Regulators of systemic infection	(sigA/rpoV) RNA polymerase sigma factor [Sigma A (CVF325)] [Mycobacterium leprae TN]	P0DM81#PHI:2683#rpoS#28901#Salmonella_enterica#reduced_virulence
Gene_00615	Zmp1	Peptidase M13	(zmp1) metalloendopeptidase PepO [Zn++ metallophrotease (CVF655)] [Mycobacterium abscessus subsp. bolletii 50594]	I6X8R2#PHI:4957#Zmp1#1773#Mycobacterium_tuberculosis#increased_virulence_(hypervirulence)
Gene_00661	T6SS2	Type VI secretion systems (T6SSs) effectors	(clpC) endopeptidase Clp ATP-binding chain C [ClpC (VF0072)] [Listeria monocytogenes EGD-e]	Q6TKU1#PHI:4559#T6SS2#562#Escherichia_coli#effector_(plant_avirulence_determinant)
Gene_00698	PGM	phosphoglucomutase	(yhxB/manB) phosphoglucomutase [LOS (CVF494)] [Haemophilus influenzae 86-028NP]	B5TQV9#PHI:3325#PGM#1348#Streptococcus_parauberis#reduced_virulence
Gene_00712	UGD1	UDP-glucose dehydrogenase	(ugd) UDP-glucose 6-dehydrogenase [Polysaccharide capsule (CVF567)] [Bacillus thuringiensis str. Al Hakam]	Q96VU5#PHI:387#UGD1#5207#Cryptococcus_neoformans#loss_of_pathogenicity
Gene_00743	adeB	Multidrug efflux protein	(mtrD) multiple transferable resistance system protein MtrD [MtrCDE (CVF759)] [Neisseria meningitidis M01-240355]	Q2FD70#PHI:6384#adeB#470#Acinetobacter_baumannii#unaffected_pathogenicity
Gene_00801	ICL1	Isocitrate lyase	(icl) isocitrate lyase Icl [Isocitrate lyase (CVF302)] [Mycobacterium sp. JDM601]	Q59RB8#PHI:477#ICL1#5476#Candida_albicans#reduced_virulence
Gene_00861	secA	Iron utilization	(secA2) SecA DEAD domain protein [Accessory secretion factor (CVF299)] [Mycobacterium vanbaalenii PYR-1]	A0A059ZR97#PHI:5240#secA#470#Acinetobacter_baumannii#reduced_virulence
Gene_00867	LonA	Lon proteases	(regX3) response regulator with CheY-like receiver domain and winged-helix DNA-binding domain [RegX3 (CVF667)] [Mycobacterium smegmatis JS623]	Q9L524#PHI:5466#SrrAB#1280#Staphylococcus_aureus#reduced_virulence
Gene_00900	iucD	aerobactin	(dfoA) L-lysine 6-monooxygenase involved in desferrioxamine biosynthesis [desferrioxamine (IA033)] [Erwinia amylovora CFBP1430]	Q6KD45#PHI:3610#iucD#562#Escherichia_coli#reduced_virulence
Gene_00901	asbb	Bacillibactin siderophore	(dfoC) desferrioxamine siderophore biosynthesis protein dfoC [desferrioxamine (IA033)] [Erwinia amylovora CFBP1430]	B7HJA5#PHI:4079#asbb#1396#Bacillus_cereus#reduced_virulence__unaffected_pathogenicity
Gene_00902	Rv3213c	Possible role in chromosome segregation	(ASA_1361) SOJ-like and chromosome partitioning protein [Polar flagella (CVF786)] [Aeromonas salmonicida subsp. salmonicida A449]	O05853#PHI:3628#Rv3213c#1773#Mycobacterium_tuberculosis#increased_virulence_(hypervirulence)
Gene_00918	copA	Copper homeostasis	(ctpV) metal cation transporter p-type ATPase, CtpV [Copper exporter (CVF658)] [Mycobacterium ulcerans Agy99]	B7VKI8#PHI:5275#copA#212663#Vibrio_tasmaniensis#reduced_virulence
Gene_00957	tcrX	Two-Component Regulatory Systems	(phoP) two component transcriptional regulator, winged helix family [PhoP/R (CVF331)] [Mycobacterium sp. JLS]	O69730#PHI:3615#tcrX#1773#Mycobacterium_tuberculosis#increased_virulence_(hypervirulence)
Gene_00958	tcrY	Two-Component Regulatory Systems	(phoR) two component system response phosphate sensor kinase, PhoR [PhoP/R (CVF331)] [Mycobacterium ulcerans Agy99]	O69729#PHI:3616#tcrY#1773#Mycobacterium_tuberculosis#increased_virulence_(hypervirulence)
Gene_00971	pamA	encodes paenilamicin, a secondary metabolite antibiotic	(pks) beta-ketoacyl synthase [GPL locus (CVF650)] [Mycobacterium intracellulare MOTT-64]	V9W6M6#PHI:3090#pamA#1464#Paenibacillus_larvae#reduced_virulence
Gene_00990	stk	eukaryotic-type serine/threonine kinases	(pknG) serine/threonine protein kinase [Protein kinase G (CVF295)] [Mycobacterium tuberculosis RGTB327]	R9RJ65#PHI:4155#stk#1307#Streptococcus_suis#reduced_virulence
Gene_01037	degU	Orphan response regulator	(devR/dosR) two-component system response regulator [DevR/S (CVF334)] [Mycobacterium indicus pranii MTCC 9506]	Q6DL91#PHI:4690#degU#1639#Listeria_monocytogenes#reduced_virulence
Gene_01135	LssB	Functional Type 1 Secretion System	(iroC) ABC transporter protein [Salmochelin (IA021)] [Salmonella enterica subsp. enterica serovar Typhimurium str. LT2]	Q5WWE3#PHI:4975#LssB#446#Legionella_pneumophila#reduced_virulence
Gene_01136	LssB	Functional Type 1 Secretion System	(msbA) lipid transporter ATP-binding/permease [LOS (CVF494)] [Haemophilus influenzae Rd KW20]	Q5WWE3#PHI:4975#LssB#446#Legionella_pneumophila#reduced_virulence
Gene_01220	ppk	Polyphosphate kinase	(ppk) polyphosphate kinase [type IV pili (AI117)] [Dichelobacter nodosus VCS1703A]	B4EY92#PHI:5063#ppk#584#Proteus_mirabilis#reduced_virulence
Gene_01236	HtrA	Protease	(htrA/degP) Serine protease [Serine protease (CVF148)] [Streptococcus pneumoniae R6]	B8F6T4#PHI:6358#HtrA#738#Haemophilus_parasuis#reduced_virulence
Gene_01369	GGT	virulence determinants	(capD) gamma-glutamyltranspeptidase [Polyglutamic acid capsule (CVF566)] [Bacillus subtilis subsp. subtilis str. 168]	O25743#PHI:3146#GGT#210#Helicobacter_pylori#unaffected_pathogenicity
Gene_01379	RelA	GTP pyrophosphokinase	(relA) (p)ppGpp synthetase I, SpoT/RelA [(p)ppGpp synthesis and hydrolysis (CVF335)] [Mycobacterium vanbaalenii PYR-1]	Q9S3S3#PHI:709#RelA#666#Vibrio_cholerae#reduced_virulence
Gene_01393	tcrY	Two-Component Regulatory Systems	(phoR) two-component system response phosphate sensor kinase, PhoR [PhoP/R (CVF331)] [Mycobacterium marinum M]	O69729#PHI:3616#tcrY#1773#Mycobacterium_tuberculosis#increased_virulence_(hypervirulence)
Gene_01394	tcrX	Two-Component Regulatory Systems	(phoP) two component transcriptional regulator, winged helix family [PhoP/R (CVF331)] [Mycobacterium sp. JLS]	O69730#PHI:3615#tcrX#1773#Mycobacterium_tuberculosis#increased_virulence_(hypervirulence)
Gene_01411	RfbB	O-antigen biosynthesis	(manB) Phosphomannomutase [Exopolysaccharide (CVF495)] [Haemophilus somnus 2336]	Q06951#PHI:703#RfbB#666#Vibrio_cholerae#reduced_virulence
Gene_01430	copA	Copper homeostasis	(ctpV) Putative metal cation transporter P-type ATPase CtpV [Copper exporter (CVF658)] [Mycobacterium canettii CIPT 140070017]	B7VKI8#PHI:5275#copA#212663#Vibrio_tasmaniensis#reduced_virulence
Gene_01443	PMR1	P-type ATPase transporter	(mgtB) hypothetical protein [Mg2+ transport (CVF005)] [Salmonella enterica subsp. arizonae serovar 62:z4,z23:-- str. RSK2980]	Q9P872#PHI:440#PMR1#5476#Candida_albicans#reduced_virulence
Gene_01479	ClpP	proteolytic component	(clpP) ATP-dependent Clp protease proteolytic subunit [ClpP (VF0074)] [Listeria monocytogenes EGD-e]	P0A1D7#PHI:3040#ClpP#28901#Salmonella_enterica#reduced_virulence
Gene_01480	ClpP	proteolytic component	(clpP) ATP-dependent Clp protease proteolytic subunit [ClpP (VF0074)] [Listeria monocytogenes EGD-e]	P0A1D7#PHI:3040#ClpP#28901#Salmonella_enterica#reduced_virulence
Gene_01584	CAT1	Catalase	(katA) catalase [Catalase (CVF760)] [Neisseria lactamica 020-06]	O13289#PHI:106#CAT1#5476#Candida_albicans#reduced_virulence
Gene_01591	galU	Resistance to a Wall teichoic acid (WTA)-binding bacteriophage	(gtaB) UTP--glucose-1-phosphate uridylyltransferase [Polysaccharide capsule (CVF567)] [Bacillus thuringiensis str. Al Hakam]	A0A0E0UVG9#PHI:6144#galU#1639#Listeria_monocytogenes#reduced_virulence
Gene_01607	GroEL	folding of newly synthesized proteins, preventing misfolding and aggregation	(Rv0440) chaperonin GroEL [GroEL(Hsp60)/Cpn60.2 (AI353)] [Mycobacterium tuberculosis H37Rv]	P42375#PHI:3085#GroEL#837#Porphyromonas_gingivalis#increased_virulence_(hypervirulence)
Gene_01636	kdpE	Two-Component Regulatory Systems	(mprA) two component transcriptional regulator, winged helix family [MprA/B (CVF333)] [Mycobacterium gilvum PYR-GCK]	P9WGN1#PHI:3619#kdpE#1773#Mycobacterium_tuberculosis#increased_virulence_(hypervirulence)
Gene_01673	potA	ABC transporter ATP-binding protein - spermidine/putrescine transport	(sugC) ABC transporter--like protein [Trehalose-recycling ABC transporter (CVF651)] [Mycobacterium vanbaalenii PYR-1]	Q8DPC2#PHI:6319#potA#1313#Streptococcus_pneumoniae#reduced_virulence
Gene_01710	potA	ABC transporter ATP-binding protein - spermidine/putrescine transport	(sugC) ABC transporter-like protein [Trehalose-recycling ABC transporter (CVF651)] [Mycobacterium sp. KMS]	Q8DPC2#PHI:6319#potA#1313#Streptococcus_pneumoniae#reduced_virulence
Gene_01732	GroEL	folding of newly synthesized proteins, preventing misfolding and aggregation	(Rv0440) chaperonin GroEL [GroEL(Hsp60)/Cpn60.2 (AI353)] [Mycobacterium tuberculosis H37Rv]	P42375#PHI:3085#GroEL#837#Porphyromonas_gingivalis#increased_virulence_(hypervirulence)
Gene_01867	SOD2	Superoxide dismutase	(sodA) SodA [Iron-cofactored SOD (CVF324)] [Mycobacterium avium subsp. paratuberculosis K-10]	Q5IFQ6#PHI:410#SOD2#5207#Cryptococcus_neoformans#loss_of_pathogenicity
Gene_01977	Ndk	Host-responsive regulator/Nucleoside diphosphate kinase	(ndk) nucleoside diphosphate kinase [Nucleoside diphosphate kinase (CVF660)] [Mycobacterium intracellulare ATCC 13950]	Q59636#PHI:6438#Ndk#287#Pseudomonas_aeruginosa#increased_virulence_(hypervirulence)
Gene_01986	degU	Orphan response regulator	(devR/dosR) two-component system response regulator [DevR/S (CVF334)] [Mycobacterium indicus pranii MTCC 9506]	Q6DL91#PHI:4690#degU#1639#Listeria_monocytogenes#reduced_virulence
Gene_02139	LonA	Lon proteases	(regX3) Sensory transduction protein regX3 [RegX3 (CVF667)] [Mycobacterium indicus pranii MTCC 9506]	Q9L524#PHI:5466#SrrAB#1280#Staphylococcus_aureus#reduced_virulence
Gene_02186	KasB	a crucial mycolic acid biosynthetic enzyme	(kasB) beta-ketoacyl synthase [FAS-II (CVF300)] [Mycobacterium sp. JLS]	P9WQD6#PHI:4196#KasB#1773#Mycobacterium_tuberculosis#reduced_virulence
